# Supplementary material for: Bridging aging, immunity, and atherosclerosis: novel insights into senescence-related genes
Source: Front Immunol. 2025 Jun 19;16:1557266. doi: 10.3389/fimmu.2025.1557266 (PMC12221901; doi:10.3389/fimmu.2025.1557266)
Supplement: Supplementary file 1 [file Table1.xlsx]

## Sheet: Sheet1
FRIDMAN. SENESCENCE. UP
HSPA2
RAB31
CXCL14
RBL2
HBS1L
OPTN
AOPEP
IGFBP1
CDKN2A
CCN2
IRF5
TSPYL5
ALDH1A3
RGL2
RAB13
FN1
SERPINE1
VIM
CITED2
CLTB
RAC1
CREG1
MDM2
CDKN1A
CDKN2B
IGFBP4
HTATIP2
IRF7
STAT1
SOD1
TFAP2A
EIF2S2
CYP1B1
MMP1
CDKN2D
IGFBP7
IFNG
CRYAB
TGFB1I1
ESM1
CCND1
RAB5B
IGFBP3
F3
IGSF3
COL1A2
SPARC
SMPD1
RRAS
S100A11
NME2
IGFBP6
THBS1
HPS5
TNFAIP2
GSN
RHOB
GUK1
ISG15
TNFAIP3
IFI16
RABGGTA
SERPINB2
FILIP1L
MAP2K3
NDN
TP53
ING1
SMURF2
TES
NRG1
MAP1LC3B
IGFBP2
IGFBP5
CDKN1C
PEA15
CD44
